# Supplementary material for: A comparative study of microbial community and dynamics of Asaia in the brown planthopper from susceptible and resistant rice varieties
Source: BMC Microbiol. 2019 Jun 24;19:139. doi: 10.1186/s12866-019-1512-9 (PMC6591912; doi:10.1186/s12866-019-1512-9)
Supplement: Supplementary file 9 — Bacterial sequences of the F6 generation BPHs from the resistant, IR36, rice variety. (TXT 22 kb) [file 12866_2019_1512_MOESM9_ESM.txt]

CLUSTAL O(1.2.1) multiple sequence alignment


NR_122089.1      ---------cctgctcagagcgaacgctggcggcatgcttaacacatgcaagtcgcacgg 
NR_112880.1      ---------tctgctcagagcgaacgctggcggcatgcttaacacatgcaagtcgcacgg
NR_024810.1      ------------------agcgaacgctggcggcatgcttaacacatgcaagtcgcacgg
NR_114144.1      ------------------agcgaacgctggcggcatgcttaacacatgcaagtcgcacgg
NR_041564.1      ------------------agcgaacgctggcggcatgcttaacacatgcaagtcgcacgg
NR_113849.1      ------------------agcgaacgctggcggcatgcttaacacatgcaagtcgcacgg
NR_024728.1      ------------------agcgaacgctggcggcatgcttaacacatgcaagtcgcacgg
NR_112879.1      agtttgatcctggctcagagcgaacgctggcggcatgcttaacacatgcaagtcgcacgg
NR_112953.1      ------------------agcgaacgctggcggcatgcttaacacatgcaagtcgcacgg
NR_113845.1      ------------------agcgaacgctggcggcatgcttaacacatgcaagtcgcacgg
NR_024738.1      ------------------agcgaacgctggcggcatgcttaacacatgcaagtcgcacgg
                                   ******************************************

NR_122089.1      actcttcggagtgagtggcggacgggtgagtatcgcgtagggatctatccacgggtgggg
NR_112880.1      acctttcggggtgagtggcggacgggtgagtatcgcgtagggatctatccacgggtgggg
NR_024810.1      acccttcggggtgagtggcggacgggtgagtatcgcgtagggatctatccacgggtgggg
NR_114144.1      acccttcggggtgagtggcggacgggtgagtaacgcgtagggatctatccatgggtgggg
NR_041564.1      acccttcggggtgagtggcggacgggtgagtaacgcgtagggatctatccatgggtgggg
NR_113849.1      acccttcggggtgagtggcggacgggtgagtatcgcgtagggatctatccatgggtgggg
NR_024728.1      acccttcggggtgagtggcggacgggtgagtatcgcgtagggatctatccatgggtgggg
NR_112879.1      acctttcggggtgagtggcggacgggtgagtatcgcgtagggatctatccacgggtgggg
NR_112953.1      acctttcggggtgagtggcggacgggtgagtatcgcgtagggatctatccacgggtgggg
NR_113845.1      acccttcggggtgagtggcggacgggtgagtatcgcgtagggatctatccacgggtgggg
NR_024738.1      acccttcggggtgagtggcggacgggtgagtatcgcgtagggatctatccacgggtgggg
                 **  ***** ********************** ****************** ********

NR_122089.1      gataacactgggaaactggtgctaataccgcatgatacctgagggtcaaaggcgcaagtc
NR_112880.1      gataacatcgggaaactggtgctaataccgcatgatacctgagggtcaaaggcgcaagtc
NR_024810.1      gataacancgggaaactggtgctaataccgcatgatacctgagggtcaaaggcgcaagtc
NR_114144.1      gataacaccgggaaactggtgctaataccgcatgatacctgagggtcaaaggcgcaagtc
NR_041564.1      gataacaccgggaaactggtgctaataccgcatgatacctgagggtcaaaggcgcaagtc
NR_113849.1      gataacatcgggaaactggtgctaataccgcatgatacctgagggtcaaaggcgcaagtc
NR_024728.1      gataacatcgggaaactggtgctaataccgcatgatacctgagggtcaaaggcgcaagtc
NR_112879.1      gataacatcgggaaactggtgctaataccgcatgatacctgagggtcaaaggcgcaagtc
NR_112953.1      gataacatcgggaaactggtgctaataccgcatgatacctgagggtcaaaggcgcaagtc
NR_113845.1      gataacatcgggaaactggtgctaataccgcatgatacctgagggtcaaaggcgcaagtc
NR_024738.1      gataacatcgggaaactggtgctaataccgcatgatacctgagggtcaaaggcgcaagtc
                 *******  ***************************************************

NR_122089.1      gcctgtggaggagcctgcgttcgattagcttgttggtggggtaaaggcctaccaaggcga
NR_112880.1      gcctgtggaggagcctgcgttcgattagcttgttggtggggtaaaggcctaccaaggcga
NR_024810.1      gcctgtggaggagcctgcgttcgattagcttgttggtggggtaaaggcctaccaaggcga
NR_114144.1      gcctgtggaggagcctgcgttcgattagcttgttggtggggtaaaggcctaccaaggcga
NR_041564.1      gcctgtggaggagcctgcgttcgattagcttgttggtggggtaaaggcctaccaaggcga
NR_113849.1      gcctgtggaggagcctgcgttcgattagcttgttggtggggtaaaggcctaccaaggcga
NR_024728.1      gcctgtggaggagcctgcgttcgattagcttgttggtggggtaaaggcctaccaaggcga
NR_112879.1      gcctgtggaggagcctgcgttcgattagcttgttggtggggtaaaggcctaccaaggcga
NR_112953.1      gcctgtggaggagcctgcgttcgattagcttgttggtggggtaaaggcctaccaaggcga
NR_113845.1      gcctgtggaggagcctgcgttcgattagcttgttggtggggtaaaggcctaccaaggcga
NR_024738.1      gcctgtggaggagcctgcgttcgattagcttgttggtggggtaaaggcctaccaaggcga
                 ************************************************************

NR_122089.1      tgatcgatagctggtctgagaggatgatcagccacactgggactgagacacggcccagac
NR_112880.1      tgatcgatagctggtctgagaggatgatcagccacactgggactgagacacggcccagac
NR_024810.1      tgatcgatagctggtctgagaggatgatcagccacactgggactgagacacggcccagac
NR_114144.1      tgatcgatagctggtctgagaggatgatcagccacactgggactgagacacggcccagac
NR_041564.1      tgatcgatagctggtctgagaggatgatcagccacactgggactgagacacggcccagac
NR_113849.1      tgatcgatagctggtctgagaggatgatcagccacactgggactgagacacggcccagac
NR_024728.1      tgatcgatagctggtctgagaggatgatcagccacactgggactgagacacggcccagac
NR_112879.1      tgatcgatagctggtctgagaggatgatcagccacactgggactgagacacggcccagac
NR_112953.1      tgatcgatagctggtctgagaggatgatcagccacactgggactgagacacggcccagac
NR_113845.1      tgatcgatagctggtctgagaggatgatcagccacactgggactgagacacggcccagac
NR_024738.1      tgatcgatagctggtctgagaggatgatcagccacactgggactgagacacggcccagac
                 ************************************************************

NR_122089.1      tcctacgggaggcagcagtggggaatattggacaatgggcgaaagcctgatccagcaatg
NR_112880.1      tcctacgggaggcagcagtggggaatattggacaatgggcgaaagcctgatccagcaatg
NR_024810.1      tcctacgggaggcagcagtggggaatattggacaatgggcgaaagcctgatccagcaatg
NR_114144.1      tcctacgggaggcagcagtggggaatattggacaatgggcgaaagcctgatccagcaatg
NR_041564.1      tcctacgggaggcagcagtggggaatattggacaatgggcgaaagcctgatccagcaatg
NR_113849.1      tcctacgggaggcagcagtggggaatattggacaatgggcgaaagcctgatccagcaatg
NR_024728.1      tcctacgggaggcagcagtggggaatattggacaatgggcgaaagcctgatccagcaatg
NR_112879.1      tcctacgggaggcagcagtggggaatattggacaatgggcgaaagcctgatccagcaatg
NR_112953.1      tcctacgggaggcagcagtggggaatattggacaatgggcgaaagcctgatccagcaatg
NR_113845.1      tcctacgggaggcagcagtggggaatattggacaatgggcgaaagcctgatccagcaatg
NR_024738.1      tcctacgggaggcagcagtggggaatattggacaatgggcgaaagcctgatccagcaatg
                 ************************************************************

NR_122089.1      ccgcgtgtgtgaagaaggtcttcggattgtaaagcactttcgacggggacgatgatgacg
NR_112880.1      ccgcgtgtgtgaagaaggtcttcggattgtaaagcactttcgacggggacgatgatgacg
NR_024810.1      ccgcgtgtgtgaagaaggtcttcggattgtaaagcactttcgacggggacgatgatgacg
NR_114144.1      ccgcgtgtgtgaagaaggtcttcggattgtaaagcactttcgacggggacgatgatgacg
NR_041564.1      ccgcgtgtgtgaagaaggtcttcggattgtaaagcactttcgacggggacgatgatgacg
NR_113849.1      ccgcgtgtgtgaagaaggtcttcggattgtaaagcactttcgacggggacgatgatgacg
NR_024728.1      ccgcgtgtgtgaagaaggtcttcggattgtaaagcactttcgacggggacgatgatgacg
NR_112879.1      ccgcgtgtgtgaagaaggtcttcggattgtaaagcactttcgacggggacgatgatgacg
NR_112953.1      ccgcgtgtgtgaagaaggtcttcggattgtaaagcactttcgacggggacgatgatgacg
NR_113845.1      ccgcgtgtgtgaagaaggtcttcggattgtaaagcactttcgacggggacgatgatgacg
NR_024738.1      ccgcgtgtgtgaagaaggtcttcggattgtaaagcactttcgacggggacgatgatgacg
                 ************************************************************

NR_122089.1      gtacccgtagaagaagccccggctaacttcgtgccagcagccgcggtaatacgaaggggg
NR_112880.1      gtacccgtagaagaagccccggctaacttcgtgccagcagccgcggtaatacgaaggggg
NR_024810.1      gtacccgtagaagaagccccggctaacttcgtgccagcagccgcggtaatacgaaggggg
NR_114144.1      gtacccgtagaagaagccccggctaacttcgtgccagcagccgcggtaatacgaaggggg
NR_041564.1      gtacccgtagaagaagccccggctaacttcgtgccagcagccgcggtaatacgaaggggg
NR_113849.1      gtacccgtagaagaagccccggctaacttcgtgccagcagccgcggtaatacgaaggggg
NR_024728.1      gtacccgtagaagaagccccggctaacttcgtgccagcagccgcggtaatacgaaggggg
NR_112879.1      gtacccgtagaagaagccccggctaacttcgtgccagcagccgcggtaatacgaaggggg
NR_112953.1      gtacccgtagaagaagccccggctaacttcgtgccagcagccgcggtaatacgaaggggg
NR_113845.1      gtacccgtagaagaagccccggctaacttcgtgccagcagccgcggtaatacgaaggggg
NR_024738.1      gtacccgtagaagaagccccggctaacttcgtgccagcagccgcggtaatacgaaggggg
                 ************************************************************

NR_122089.1      ctagcgttgctcggaatgactgggcgtaaagggcgtgtaggcggtttgcacagtcagatg
NR_112880.1      ctagcgttgctcggaatgactgggcgtaaagggcgcgtaggcggtttacacagtcagatg
NR_024810.1      ctagcgttgctcggaatgactgggcgtaaagggcgcgtaggcggttcatacagtcagatg
NR_114144.1      ctagcgttgctcggaatgactgggcgtaaagggcgcgtaggcggtttacacagtcagatg
NR_041564.1      ctagcgttgctcggaatgactgggcgtaaagggcgcgtaggcggtttacacagtcagatg
NR_113849.1      ctagcgttgctcggaatgactgggcgtaaagggcgcgtaggcggtttacacagtcagatg
NR_024728.1      ctagcgttgctcggaatgactgggcgtaaagggcgcgtaggcggtttacacagtcagatg
NR_112879.1      ctagcgttgctcggaatgactgggcgtaaagggcgcgtaggcggtttacacagtcagatg
NR_112953.1      ctagcgttgctcggaatgactgggcgtaaagggcgcgtaggcggtttacacagtcagatg
NR_113845.1      ctagcgttgctcggaatgactgggcgtaaagggcgcgtaggcggtttacacagtcagatg
NR_024738.1      ctagcgttgctcggaatgactgggcgtaaagggcgcgtaggcggtttacacagtcagatg
                 *********************************** **********   ***********

NR_122089.1      tgaaattccagggcttaaccttggggctgcatttgatacgtgtagactagagtgtgagag
NR_112880.1      tgaaattccagggcttaaccttggggctgcatttgatacgtgtagactagagtgtgagag
NR_024810.1      tgaaattccagggcttaaccttggggctgcatttgatacgtatagactagagtgtgagag
NR_114144.1      tgaaattccagggcttaaccttggggctgcatttgatacgtgtagactagagtgtgagag
NR_041564.1      tgaaattccagggcttaaccttggggctgcatttgatacgtgtagactagagtgtgagag
NR_113849.1      tgaaattccagggcttaaccttggggctgcatttgatacgtgtagactagagtgtgagag
NR_024728.1      tgaaattccagggcttaaccttggggctgcatttgatacgtgtagactagagtgtgagag
NR_112879.1      tgaaattccagggcttaaccttggggctgcatttgatacgtgtagactagagtgtgagag
NR_112953.1      tgaaattccagggcttaaccttggggctgcatttgatacgtgtagactagagtgtgagag
NR_113845.1      tgaaattccagggcttaaccttggggctgcatttgatacgtgtagactagagtgtgagag
NR_024738.1      tgaaattccagggcttaaccttggggctgcatttgatacgtgtagactagagtgtgagag
                 ***************************************** ******************

NR_122089.1      agggttgtggaattcccagtgtagaggtgaaattcgtagatattgggaagaacaccggtg
NR_112880.1      agggttgtggaattcccagtgtagaggtgaaattcgtagatattgggaagaacaccggtg
NR_024810.1      agggttgtggaattcccagtgtagaggtgaaattcgtagatattgggaagaacaccggtg
NR_114144.1      agggttgtggaattcccagtgtagaggtgaaattcgtagatattgggaagaacaccggtg
NR_041564.1      agggttgtggaattcccagtgtagaggtgaaattcgtagatattgggaagaacaccggtg
NR_113849.1      agggttgtggaattcccagtgtagaggtgaaattcgtagatattgggaagaacaccggtg
NR_024728.1      agggttgtggaattcccagtgtagaggtgaaattcgtagatattgggaagaacaccggtg
NR_112879.1      agggttgtggaattcccagtgtagaggtgaaattcgtagatattgggaagaacaccggtg
NR_112953.1      agggttgtggaattcccagtgtagaggtgaaattcgtagatattgggaagaacaccggtg
NR_113845.1      agggttgtggaattcccagtgtagaggtgaaattcgtagatattgggaagaacaccggtg
NR_024738.1      agggttgtggaattcccagtgtagaggtgaaattcgtagatattgggaagaacaccggtg
                 ************************************************************

NR_122089.1      gcgaaggcggcaacctggctcattactgacgctgaggcgcgaaagcgtggggagcaaaca
NR_112880.1      gcgaaggcggcaacctggctcattactgacgctgaggcgcgaaagcgtggggagcaaaca
NR_024810.1      gcgaaggcggcaacctggctcattactgacgctgaggcgcgaaagcgtggggagcaaaca
NR_114144.1      gcgaaggcggcaacctggctcattactgacgctgaggcgcgaaagcgtggggagcaaaca
NR_041564.1      gcgaaggcggcaacctggctcattactgacgctgaggcgcgaaagcgtggggagcaaaca
NR_113849.1      gcgaaggcggcaacctggctcattactgacgctgaggcgcgaaagcgtggggagcaaaca
NR_024728.1      gcgaaggcggcaacctggctcattactgacgctgaggcgcgaaagcgtggggagcaaaca
NR_112879.1      gcgaaggcggcaacctggctcattactgacgctgaggcgcgaaagcgtggggagcaaacc
NR_112953.1      gcgaaggcggcaacctggctcattactgacgctgaggcgcgaaagcgtggggagcaaaca
NR_113845.1      gcgaaggcggcaacctggctcattactgacgctgaggcgcgaaagcgtggggagcaaaca
NR_024738.1      gcgaaggcggcaacctggctcattactgacgctgaggcgcgaaagcgtggggagcaaaca
                 *********************************************************** 

NR_122089.1      ggattagataccctggtagtccacgctgtaaacgatgtgtgctggatgttgggtaactta
NR_112880.1      ggattagataccctggtagtccacgctgtaaacgatgtgtgctggatgttgggtaactta
NR_024810.1      ggattagataccctggtagtccacgctgtaaacgatgtgtgctggatgttgggtaactta
NR_114144.1      ggattagataccctggtagtccacgctgtaaacgatgtgtgctggatgttgggcaactta
NR_041564.1      ggattagataccctggtagtccacgctgtaaacgatgtgtgctggatgttgggcaactta
NR_113849.1      ggattagataccctggtagtccacgctgtaaacgatgtgtgctggatgttgggtaactta
NR_024728.1      ggattagataccctggtagtccacgctgtaaacgatgtgtgctggatgttgggtaactta
NR_112879.1      ggattagataccctggtagtccacgctgtaaacgatgtgtgctggatgttgggtaactta
NR_112953.1      ggattagataccctggtagtccacgctgtaaacgatgtgtgctggatgttgggtaactta
NR_113845.1      ggattagataccctggtagtccacgctgtaaacgatgtgtgctggatgttgggtaactta
NR_024738.1      ggattagataccctggtagtccacgctgtaaacgatgtgtgctggatgttgggtaactta
                 ***************************************************** ******

NR_122089.1      gttactcagtgtcgaagctaacgcgctaagcacaccgcctggggagtacggccgcaaggt
NR_112880.1      gttactcagtgtcgaagctaacgcgctaagcacaccgcctggggagtacggccgcaaggt
NR_024810.1      gttactcagtgtcgaagctaacgcgctaagcacaccgcctggggagtacggccgcaaggt
NR_114144.1      gttgctcagtgtcgaagctaacgcgctaagcacaccgcctggggagtacggccgcaaggt
NR_041564.1      gttgctcagtgtcgaagctaacgcgctaagcacaccgcctggggagtacggccgcaaggt
NR_113849.1      gttactcagtgtcgaagctaacgcgctaagcacaccgcctggggagtacggccgcaaggt
NR_024728.1      gttactcagtgtcgaagctaacgcgctaagcacaccgcctggggagtacggccgcaaggt
NR_112879.1      gttactcagtgtcgaagctaacgcgctaagcacaccgcctggggagtacggccgcaaggt
NR_112953.1      gttactcagtgtcgaagctaacgcgctaagcacaccgcctggggagtacggccgcaaggt
NR_113845.1      gttactcagtgtcgaagctaacgcgctaagcacaccgcctggggagtacggccgcaaggt
NR_024738.1      gttactcagtgtcgaagctaacgcgctaagcacaccgcctggggagtacggccgcaaggt
                 *** ********************************************************

NR_122089.1      tgaaactcaaaggaattgacgggggcccgcacaagcggtggagcatgtggtttaattcga
NR_112880.1      tgaaactcaaaggaattgacgggggcccgcacaagcggtggagcatgtggtttaattcga
NR_024810.1      tgaaactcaaaggaattgacgggggcccgcacaagcggtggagcatgtggtttaattcga
NR_114144.1      tgaaactcaaaggaattgacgggggcccgcacaagcggtggagcatgtggtttaattcga
NR_041564.1      tgaaactcaaaggaattgacgggggcccgcacaagcggtggagcatgtggtttaattcga
NR_113849.1      tgaaactcaaaggaattgacgggggcccgcacaagcggtggagcatgtggtttaattcga
NR_024728.1      tgaaactcaaaggaattgacgggggcccgcacaagcggtggagcatgtggtttaattcga
NR_112879.1      tgaaactcaaaggaattgacgggggcccgcacaagcggtggagcatgtggtttaattcga
NR_112953.1      tgaaactcaaaggaattgacgggggcccgcacaagcggtggagcatgtggtttaattcga
NR_113845.1      tgaaactcaaaggaattgacgggggcccgcacaagcggtggagcatgtggtttaattcga
NR_024738.1      tgaaactcaaaggaattgacgggggcccgcacaagcggtggagcatgtggtttaattcga
                 ************************************************************

NR_122089.1      agcaacgcgcagaaccttaccaggacttgacatggggaggctgtatccagagatgggtat
NR_112880.1      agcaacgcgcagaaccttaccagggcttgacatggggaggctgtatccagagatgggtat
NR_024810.1      agcaacgcgcagaaccttaccagggcttgacatggggaggctgtatccagagatgggtat
NR_114144.1      agcaacgcgcagaaccttaccagggcttgacatggggaggctgtatccagagatgggtat
NR_041564.1      agcaacgcgcagaaccttaccagggcttgacatggggaggctgtatccagagatgggtat
NR_113849.1      agcaacgcgcagaaccttaccagggcttgacatggggaggctgtatccagagatgggtat
NR_024728.1      agcaacgcgcagaaccttaccagggcttgacatggggaggctgtatccagagatgggtat
NR_112879.1      agcaacgcgcagaaccttaccaggacttgacatggggaggctgtatccagagatgggtat
NR_112953.1      agcaacgcgcagaaccttaccaggacttgacatggggaggctgtatccagagatgggtat
NR_113845.1      agcaacgcgcagaaccttaccaggacttgacatggggaggctgtatccagagatgggtat
NR_024738.1      agcaacgcgcagaaccttaccaggacttgacatggggaggctgtatccagagatgggtat
                 ************************ ***********************************

NR_122089.1      ttcccgcaagggacctcctgcacaggtgctgcatggctgtcgtcagctcgtgtcgtgaga
NR_112880.1      ttcccgcaagggacctcctgcacaggtgctgcatggctgtcgtcagctcgtgtcgtgaga
NR_024810.1      ttcccgcaagggacctcctgcacaggtgctgcatggctgtcgtcagctcgtgtcgtgaga
NR_114144.1      ttcccgcaagggacctcctgcacaggtgctgcatggctgtcgtcagctcgtgtcgtgaga
NR_041564.1      ttcccgcaagggacctcctgcacaggtgctgcatggctgtcgtcagctcgtgtcgtgaga
NR_113849.1      ttcccgcaagggacctcctgcacaggtgctgcatggctgtcgtcagctcgtgtcgtgaga
NR_024728.1      ttcccgcaagggacctcctgcacaggtgctgcatggctgtcgtcagctcgtgtcgtgaga
NR_112879.1      ttcccgcaagggacctcctgcacaggtgctgcatggctgtcgtcagctcgtgtcgtgaga
NR_112953.1      ttcccgcaagggacctcctgcacaggtgctgcatggctgtcgtcagctcgtgtcgtgaga
NR_113845.1      ttcccgcaagggacctcctgcacaggtgctgcatggctgtcgtcagctcgtgtcgtgaga
NR_024738.1      ttcccgcaagggacctcctgcacaggtgctgcatggctgtcgtcagctcgtgtcgtgaga
                 ************************************************************

NR_122089.1      tgttgggttaagtcccgcaacgagcgcaaccctcgcctttagttgccagcacgtttgggt
NR_112880.1      tgttgggttaagtcccgcaacgagcgcaaccctcgcctttagttgccagcacgtttgggt
NR_024810.1      tgttgggttaagtcccgcaacgagcgcaaccctcgcctttagttgccagcacgtttgggt
NR_114144.1      tgttgggttaagtcccgcaacgagcgcaaccctcgcctttagttgccagcacgtttgggt
NR_041564.1      tgttgggttaagtcccgcaacgagcgcaaccctcgcctttagttgccagcacgtttgggt
NR_113849.1      tgttgggttaagtcccgcaacgagcgcaaccctcgcctttagttgccagcacgtttgggt
NR_024728.1      tgttgggttaagtcccgcaacgagcgcaaccctcgcctttagttgccagcacgtttgggt
NR_112879.1      tgttgggttaagtcccgcaacgagcgcaaccctcgcctttagttgccagcacgtttgggt
NR_112953.1      tgttgggttaagtcccgcaacgagcgcaaccctcgcctttagttgccagcacgtttgggt
NR_113845.1      tgttgggttaagtcccgcaacgagcgcaaccctcgcctttagttgccagcacgtttgggt
NR_024738.1      tgttgggttaagtcccgcaacgagcgcaaccctcgcctttagttgccagcacgtttgggt
                 ************************************************************

NR_122089.1      gggcactctagaggaactgccggtgacaagccggaggaaggtggggatgacgtcaagtcc
NR_112880.1      gggcactctagaggaactgccggtgacaagccggaggaaggtggggatgacgtcaagtcc
NR_024810.1      gggcactctagaggaactgccggtgacaagccggaggaaggtggggatgacgtcaagtcc
NR_114144.1      gggcactctagaggaactgccggtgacaagccggaggaaggtggggatgacgtcaagtcc
NR_041564.1      gggcactctagaggaactgccggtgacaagccggaggaaggtggggatgacgtcaagtcc
NR_113849.1      gggcactctagaggaactgccggtgacaagccggaggaaggtggggatgacgtcaagtcc
NR_024728.1      gggcactctagaggaactgccggtgacaagccggaggaaggtggggatgacgtcaagtcc
NR_112879.1      gggcactctagaggaactgccggtgacaagccggaggaaggtggggatgacgtcaagtcc
NR_112953.1      gggcactctagaggaactgccggtgacaagccggaggaaggtggggatgacgtcaagtcc
NR_113845.1      gggcactctagaggaactgccggtgacaagccggaggaaggtggggatgacgtcaagtcc
NR_024738.1      gggcactctagaggaactgccggtgacaagccggaggaaggtggggatgacgtcaagtcc
                 ************************************************************

NR_122089.1      tcatggcccttatgtcctgggctacacacgtgctacaatggcggtgacagtgggaagcta
NR_112880.1      tcatggcccttatgtcctgggctacacacgtgctacaatggcggtgacagtgggaagcta
NR_024810.1      tcatggcccttatgtcctgggctacacacgtgctacaatggcggtgacagtgggaagcta
NR_114144.1      tcatggcccttatgtcctgggctacacacgtgctacaatggcggtgacagtgggaagcta
NR_041564.1      tcatggcccttatgtcctgggctacacacgtgctacaatggcggtgacagtgggaagcta
NR_113849.1      tcatggcccttatgtcctgggctacacacgtgctacaatggcggtgacagtgggaagcta
NR_024728.1      tcatggcccttatgtcctgggctacacacgtgctacaatggcggtgacagtgggaagcta
NR_112879.1      tcatggcccttatgtcctgggctacacacgtgctacaatggcggtgacagtgggaagcta
NR_112953.1      tcatggcccttatgtcctgggctacacacgtgctacaatggcggtgacagtgggaagcta
NR_113845.1      tcatggcccttatgtcctgggctacacacgtgctacaatggcggtgacagtgggaagcta
NR_024738.1      tcatggcccttatgtcctgggctacacacgtgctacaatggcggtgacagtgggaagcta
                 ************************************************************

NR_122089.1      gatggtgacatcatgccgatctctaaaagccgtctcagttcggattgtactctgcaactc
NR_112880.1      gatggtgacatcatgccgatctctaaaagccgtctcagttcggattgtactctgcaactc
NR_024810.1      gatggtgacatcatgccgatctctaaaagccgtctcagttcggattgtactctgcaactc
NR_114144.1      gatggtgacatcatgccgatctctaaaagccgtctcagttcggattgtactctgcaactc
NR_041564.1      gatggtgacatcatgccgatctctaaaagccgtctcagttcggattgtactctgcaactc
NR_113849.1      gatggtgacatcgtgccgatctctaaaagccgtctcagttcggattgtactctgcaactc
NR_024728.1      gatggtgacatcgtgccgatctctaaaagccgtctcagttcggattgtactctgcaactc
NR_112879.1      gatggtgacatcatgccgatctctaaaagccgtctcagttcggattgtactctgcaactc
NR_112953.1      gatggtgacatcgtgccgatctctaaaagccgtctcagttcggattgtactctgcaactc
NR_113845.1      gatggtgacatcgtgccgatctctaaaagccgtctcagttcggattgtactctgcaactc
NR_024738.1      gatggtgacatcgtgccgatctctaaaagccgtctcagttcggattgtactctgcaactc
                 ************ ***********************************************

NR_122089.1      gagtacatgaaggtggaatcgctagtaatcgcggatcagcatgccgcggtgaatacgttc
NR_112880.1      gagtacatgaaggtggaatcgctagtaatcgcggatcagcatgccgcggtgaatacgttc
NR_024810.1      gagtgcatgaaggtggaatcgctagtaatcgcggatcagcatgccgcggtgaatacgttc
NR_114144.1      gagtacatgaaggtggaatcgctagtaatcgcggatcagcatgccgcggtgaatacgttc
NR_041564.1      gagtacatgaaggtggaatcgctagtaatcgcggatcagcatgccgcggtgaatacgttc
NR_113849.1      gagtgcatgaaggtggaatcgctagtaatcgcggatcagcatgccgcggtgaatacgttc
NR_024728.1      gagtgcatgaaggtggaatcgctagtaatcgcggatcagcatgccgcggtgaatacgttc
NR_112879.1      gagtacatgaaggtggaatcgctagtaatcgcggatcagcatgccgcggtgaatacgttc
NR_112953.1      gagtacatgaaggtggaatcgctagtaatcgcggatcagcatgccgcggtgaatacgttc
NR_113845.1      gagtacatgaaggtggaatcgctagtaatcgcggatcagcatgccgcggtgaatacgttc
NR_024738.1      gagtacatgaaggtggaatcgctagtaatcgcggatcagcatgccgcggtgaatacgttc
                 **** *******************************************************

NR_122089.1      ccgggccttgtacacaccgcccgtcacaccatgggagttggtttgacccgaagccggtga
NR_112880.1      ccgggccttgtacacaccgcccgtcacaccatgggagttggtttgacccgaagccggg-a
NR_024810.1      ccgggccttgtacacaccgcccgtcacaccatgggagttggtttgacccgaagccggtga
NR_114144.1      ccgggccttgtacacaccgcccgtcacaccatgggagttggtttgacccgaagccggtga
NR_041564.1      ccgggccttgtacacaccgcccgtcacaccatgggagttggtttgacccgaagccggtga
NR_113849.1      ccgggccttgtacacaccgcccgtcacaccatgggagttggtttgacccgaagccggtga
NR_024728.1      ccgggccttgtacacaccgcccgtcacaccatgggagttggtttgacccgaagccggtga
NR_112879.1      ccgggccttgtacacaccgcccgtcacaccatgggagttggtttgacccgaagccggtga
NR_112953.1      ccgggccttgtacacaccgcccgtcacaccatgggagttggtttgacccgaagccggtga
NR_113845.1      ccgggccttgtacacaccgcccgtcacaccatgggagttggtttgacccgaagccggtga
NR_024738.1      ccgggccttgtacacaccgcccgtcacaccatgggagttggtttgacccgaagccggtga
                 *********************************************************  *

NR_122089.1      gcgaaccgcaaggacgcagccgaccacggtcgggtc------------------
NR_112880.1      gcgaaccgcaaggacgcagccgaccacggtcgggtcagcgactgggg-------
NR_024810.1      gcgaaccgcaaggacgcagccgaccacggtcgggtcagcgactggggtg-----
NR_114144.1      gcgaaccgcaaggacgcagccgaccacggtcgggtcagcgactggggtgaag--
NR_041564.1      gcgaaccgcaaggacgcagccgaccacggtcgggtcagcgactggggtg-----
NR_113849.1      gcgaaccgcaaggacgcagccgaccacggtcgggtcagcgactggggtgaag--
NR_024728.1      gcgaaccgcaaggacgcagccgaccacggtcgggtcagcgactggggtg-----
NR_112879.1      gcgaaccgcaaggacgcagccgaccacggtcgggttagcgactggggtgaagtc
NR_112953.1      gcgaaccgcaaggacgcagccgaccacggtcgggtcagcgactggggtgaag--
NR_113845.1      gcgaaccgcaaggacgcagccgaccacggtcgggtcagcgactggggtgaag--
NR_024738.1      gcgaaccgcaaggacgcagccgaccacggtcgggtcagcgactggggtg-----
                 *********************************** 
