# Supplementary material for: A comparative study of microbial community and dynamics of Asaia in the brown planthopper from susceptible and resistant rice varieties
Source: BMC Microbiol. 2019 Jun 24;19:139. doi: 10.1186/s12866-019-1512-9 (PMC6591912; doi:10.1186/s12866-019-1512-9)
Supplement: Supplementary file 10 — Bacterial sequences of the F16 generation BPHs from the IR36 rice variety. (XLSX 18 kb) [file 12866_2019_1512_MOESM10_ESM.xlsx]

## Sheet: Sheet2
BPH RNA-Seq Gene IDs analysed on NCBI-16S rRNA database.
BPH-F0
Gene ID	Domain	Phylum	Class	Order	Family	Genus	Species	Query cover	E valve	Identity	Neatest Accession No.
c20088_g1_i1	Bacteria	Proteobacteria	Gammaproteobacteria	Pseudomonadales	Moraxellaceae	Acinetobacter	vivianii	1	3e-166	0.99	NR_148847.1
c27627_g1_i1	Bacteria	Proteobacteria	Alphaproteobacteria	Rhizobiales	Rhizobiaceae	Rhizobium	azibense	0.95	0	0.9	NR_133841.1
c27627_g1_i2	Bacteria	Proteobacteria	Gammaproteobacteria	Pseudomonadales	Moraxellaceae	Acinetobacter	soli	0.96	0	0.96	NR_044454.1
c27627_g1_i3	Bacteria	Proteobacteria	Gammaproteobacteria	Enterobacteriales	Enterobacteriaceae	Erwinia	iniecta	0.99	0	0.94	NR_137333.1
c27627_g2_i1	Bacteria	Actinobacteria	Actinobacteria	Actinomycetales	Microbacteriaceae	Leucobacter	celer	0.91	0	0.93	NR_145610.1
c27627_g3_i1	Bacteria	Actinobacteria	Actinobacteria	Actinomycetales	Actinomycetaceae	Actinomyces	odontolyticus	1	2e-102	0.95	NR_119102.1
c27627_g4_i1	Bacteria	Proteobacteria	Gammaproteobacteria	Enterobacteriales	Enterobacteriaceae	Serratia	marcescens	0.85	0	0.99	NR_036886.1
c48723_g1_i1	Bacteria	Proteobacteria	Betaproteobacteria	Burkholderiales	Comamonadaceae	Delftia	tsuruhatensis	1	2e-121	1	NR_113870.1
c55974_g1_i1	Bacteria	Proteobacteria	Betaproteobacteria	Hydrogenophilales	Hydrogenophilaceae	Hydrogenophilus	islandicus	0.03	5e-16	1	NR_104511.1
c58357_g1_i1	Bacteria	Bacteroidetes	Flavobacteria	Flavobacteriales	Cryomorphaceae	Fluviicola	taffensis	1	2e-81	0.9	NR_074547.1
BPH-F6-TN1
Gene ID	Domain	Phylum	Class	Order	Family	Genus	Species	Query cover	E valve	Identity	Neatest Accession No.
c17110_g1_i1	Bacteria	Actinobacteria	Actinobacteria	Corynebacteriales	Corynebacteriaceae	Corynebacterium	tuberculostearicum	1	2e-162	0.99	NR_028975.1
c21876_g1_i1	Bacteria	Proteobacteria	Gammaproteobacteria	Pseudomonadales	Moraxellaceae	Moraxella	osloensis	0.97	7e-123	91	NR_113392.1
c21876_g1_i2	Bacteria	Proteobacteria	Alphaproteobacteria	Rhodospirillales	Acetobacteraceae	Asaia	siamensis	0.69	0	0.97	NR_113845.1
c21876_g1_i3	Bacteria	Proteobacteria	Alphaproteobacteria	Rhodospirillales	Acetobacteraceae	Asaia	platycodi	0.99	0	0.96	NR_112879.1
c33632_g1_i1	Bacteria	Proteobacteria	Alphaproteobacteria	Rhizobiales	Bartonellaceae	Bortonella	henselae	0.32	4e-24	0.94	NR_074335.2
c44959_g1_i1	Bacteria	Actinobacteria	Actinobacteria	Actinomycetales	Nocardiaceae	Rhodococcus	nanhaiensis	0.99	8e-112	0.93	NR_109481.1
c53346_g1_i1	Bacteria	Firmicutes	Bacilli	Lactobacillales	Carnobacteriaceae	Alkalibacterium	iburiense	0.89	4e-79	0.92	NR_112660.1
c61338_g1_i1	Bacteria	Firmicutes	Bacilli	Bacillales	Bacillaceae	Anoxybacillus	vitaminiphilus	0.9	1e-78	0.94	NR_108379.1
c8693_g1_i1	Bacteria	Actinobacteria	Actinobacteria	Corynebacteriales	Corynebacteriaceae	Corynebacterium	terpenotabidum	1	2e-106	0.99	NR_121699.2
c9803_g1_i1	Bacteria	Actinobacteria	Actinobacteria	Actinomycetales	Micrococcaceae	Micrococcus	lylae	1	2e-112	0.93	NR_026200.1
BHP-F16-TN1
Gene ID	Domain	Phylum	Class	Order	Family	Genus	Species	Query cover	E valve	Identity	Neatest Accession No.
CL615Contig1	Bacteria	Actinobacteria	Actinobacteria	Micrococcales	Micrococcaceae	Micrococcus	luteus	0.79	9e-133	0.93	NR_075062.2
CL2307Contig1	Bacteria	Firmicutes	Bacilli	Bacillales	Staphylococcaceae	Staphylococcus	capitis	1	5e-173	1	CP023966.1
CL1408Contig1	Bacteria	Actinobacteria	Actinobacteria	Actinomycetales	Corynebacteriaceae	Corynebacterium	timonense	1	1e-115	0.92	NR_044181.1
c37148_g1_i1	Bacteria	Proteobacteria	Gammaproteobacteria	Pseudomonadales	Moraxellaceae	Moraxella	osloensis	1	9e-105	0.99	NR_113392.1
c38098_g1_i1	Bacteria	Proteobacteria	Flavobacteria	Flavobacteriales	Flavobacteriaceae	Chryseobacterium	anthropi	1	5e-113	0.98	NR_115099.1
c39416_g1_i1	Bacteria	Firmicutes	Bacilli	Bacillales	Staphylococcaceae	Staphylococcus	agnetis	1	2e-123	0.94	NR_117863.1
c41284_g1_i1	Bacteria	Proteobacteria	Betaproteobacteria	Burkholderiales	Ralstoniaceae	Ralstonia	solanacearum	1	1e-124	0.99	NR_044040.1
c41284_g1_i2	Bacteria	Proteobacteria	Betaproteobacteria	Burkholderiales	Oxalobacteraceae	Massilia	alkalitolerans	1	2e-81	0.92	NR_043094.1
c42563_g1_i1	Bacteria	Actinobacteria	Actinobacteria	Actinomycetales	Propionibacterineae	Cutibacterium	acnes	0.98	1e-100	0.9	NR_040847.1
c48559_g1_i1	Bacteria	Proteobacteria	Alphaproteobacteria	Caulobacterales	Caulobacteraceae	Brevundimonas	albigilva	1	2e-132	0.98	NR_148791.1
c48559_g1_i2	Bacteria	Proteobacteria	Alphaproteobacteria	Sphingomonadales	Sphingomonadaceae	Sphingomonas	aqutilis	1	3e-100	0.96	NR_113867.1
c48559_g1_i3	Bacteria	Proteobacteria	Alphaproteobacteria	Rhodospirillales	Acetobacteraceae	Asaia	siamensis	1	1e-110	0.93	NR_113845.1
c48667_g1_i1	Bacteria	Proteobacteria	Gammaproteobacteria	Pseudomonadales	Moraxellaceae	Acinetobacter	radioresistens	1	3e-176	0.99	NR_114074.1
c49837_g1_i1	Bacteria	Proteobacteria	Betaproteobacteria	Nitrosomonadales	Thiobacillacaeae	Thiobacillus	sajanensis	0.86	3e-91	0.94	NR_115758.1
c53721_g1_i1	Bacteria	Actinobacteria	Actinobacteria	Actinomycetales	Propionibacterineae	Cutibacterium	acnes	0.82	0	0.99	NR_040847.1
c53721_g1_i2	Bacteria	Actinobacteria	Actinobacteria	Actinomycetales	Propionibacterineae	Cutibacterium	acnes	1	0	0.97	NR_040847.1
c54875_g1_i1	Bacteria	Proteobacteria	Gammaproteobacteria	Enterobacteriales	Enterobacteriaceae	Escherichia	fergusonii	0.88	0	0.99	NR_074902.1
c56390_g1_i2	Bacteria	Firmicutes	Bacilli	Bacillales	Staphylococcaceae	Staphylococcus	devriesei	1	4e-150	0.97	NR_116627.1
c57055_g1_i3	Bacteria	Actinobacteria	Actinobacteria	Actinomycetales	Propionibacterineae	Cutibacterium	acnes	0.78	2e-168	1	NR_040847.1
c57055_g2_i1	Bacteria	Proteobacteria	Gammaproteobacteria	Pseudomonadales	Moraxellaceae	Acinetobacter	halotolerans	0.97	4e-139	0.99	NR_149800.1
c57055_g3_i1	Bacteria	Proteobacteria	Alphaproteobacteria	Caulobacterales	Caulobacteraceae	Brevundimonas	vesicularis	1	4e-149	1	NR_113586.1
c57055_g3_i2	Bacteria	Proteobacteria	Alphaproteobacteria	Sphingomonadales	Sphingomonadaceae	Sphingomonas	mucosissima	0.99	2e-138	0.98	NR_042493.1
c57055_g4_i1	Bacteria	Proteobacteria	Alphaproteobacteria	Rhodospirillales	Acetobacteraceae	Rhodovastum	atsumiense	1	1e-129	0.93	NR_112776.1
c77484_g1_i1	Bacteria	Fusobacteria	Fusobacteria	Fusobacteriales	Fusobacteriaceae	Fusobacterium	nucleatum	0.99	2e-101	0.99	NR_117287.1
c85382_g1_i1	Bacteria	Proteobacteria	Alphaproteobacteria	Rickettsiales	Rickettsiaceae	Occidentia	massiliensis	0.19	3e-15	0.98	NR_149220.1
BPH-F6-IR36
Gene ID	Domain	Phylum	Class	Order	Family	Genus	Species	Query cover	E valve	Identity	Neatest Accession No.
c8525_g1_i1	Bacteria	Proteobacteria	Alphaproteobacteria	Rhodospirillales	Acetobacteraceae	Asaia	platycodi	0.86	0	0.97	NR_112879.1
CL128Contig1	Archaea	Euryarchaeota	Thermoplasmata	Thermoplasmatales	Cuniculiplasmataceae	Cuniculiplasma	divulgatum	0.03	3e-20	0.84	NR_144620.1
BPH-F16-IR36
Gene ID	Domain	Phylum	Class	Order	Family	Genus	Species	Query cover	E valve	Identity	Neatest Accession No.
c17231_g1_i1	Bacteria	Firmicutes	Bacilli	Bacillales	Staphylococcaceae	Staphylococcus	saprophyticus	0.64	1e-65	0.92	NR_074999.1
c36790_g1_i1	Bacteria	Actinobacteria	Actinobacteria	Propionibacteriales	Propionibacteriaceae	Propionibacterium	acnes	1	2e-128	0.95	NR_145912.1
c36790_g1_i2	Bacteria	Actinobacteria	Actinobacteria	Corynebacteriales	Corynebacteriaceae	Corynebacterium	tuberculostearicum	1	2e-152	1	NR_119173.1
c38159_g1_i1	Bacteria	Proteobacteria	Betaproteobacteria	Burkholderiales	Oxalobacteraceae	Massilia	namucuonensis	1	1e-104	0.93	NR_118215.1
c38663_g1_i1	Bacteria	Firmicutes	Bacilli	Bacillales	Staphylococcaceae	Staphylococcus	haemolyticus	1	3e-120	0.99	NR_113345.1
c38933_g1_i1	Bacteria	Proteobacteria	Gammaproteobacteria	Pseudomonadales	Moraxellaceae	Acinetobacter	soli	1	0	0.99	NR_044454.1
c38933_g1_i2	Bacteria	Proteobacteria	Gammaproteobacteria	Pseudomonadales	Moraxellaceae	Moraxella	osloensis	1	8e-116	1	NR_113392.1
c43855_g1_i1	Bacteria	Actinobacteria	Actinobacteria	Corynebacteriales	Corynebacteriaceae	Corynebacterium	aurimucosum	0.95	4e-109	1	NR_115262.1
c43855_g1_i2	Bacteria	Actinobacteria	Actinobacteria	Actinomycetales	Microbacteriaceae	Microbacterium	zeae	0.95	8e-111	0.99	NR_149816.1
c44616_g1_i1	Bacteria	Proteobacteria	Alphaproteobacteria	Caulobacterales	Caulobacteraceae	Brevundimonas	albigilva	1	4e-129	1	NH_148791.1
c45279_g1_i1	Bacteria	Proteobacteria	Gammaproteobacteria	Enterobacteriales	Enterobacteriaceae	Escherichia	fergusonii	0.93	0	0.99	NR_074902.1
c45470_g1_i1	Bacteria	Proteobacteria	Betaproteobacteria	Burkholderiales	Ralstoniaceae	Ralstonia	solanacearum	1	4e-119	0.99	NR_044040.1
c45470_g1_i2	Bacteria	Proteobacteria	Betaproteobacteria	Neisseriales	Neisseriaceae	Vitreoscilla	filiformis	0.95	1e-93	0.95	NR_104905.1
c45470_g2_i1	Bacteria	Actinobacteria	Actinobacteria	Corynebacteriales	Corynebacteriaceae	Corynebacterium	tuberculostearicum	0.99	8e-152	1	NR_028975.1
c45470_g2_i2	Bacteria	p_unclassified	c_unclassified	o_unclassified	f_unclassified	Uncultured bacteria		0.97	3e-88	0.96	JF112607.1
c46448_g1_i1	Bacteria	p_unclassified	c_unclassified	o_unclassified	f_unclassified	Uncultured bacteria		0.83	1e-164	1	KM221327.1
c46448_g2_i1	Bacteria	Proteobacteria	Alphaproteobacteria	Rhodospirillales	f_unclassified	Uncultured Enhydrobacter		1	2e-166	1	KX03396.1
c46448_g3_i1	Bacteria	Proteobacteria	Gammaproteobacteria	Pseudomonadales	Moraxellaceae	Acinetobacter	soli	1	3e-170	1	CP016896.1
c46448_g4_i1	Bacteria	Proteobacteria	c_unclassified	o_unclassified	f_unclassified	Unclassified		0.65	2e-163	0.99	FJ774959.1
c61060_g1_i1	Bacteria	Actinobacteria	Actinobacteria	Actinomycetales	Propionibacterineae	Cutibacterium	acnes	1	5e-101	1	MF988700.1
c67218_g1_i1	Bacteria	Proteobacteria	Alphaproteobacteria	Caulobacterales	Caulobacteraceae	Brevundimonas	intermedia	1	1e-117	1	MG051297.1
c77140_g1_i1	Bacteria	Firmicutes	Bacilli	Lactobacillales	Lactobacillaceae	Lactobacillus	casei	1	1e-101	1	MF582799.1
BPH-F6-RH
Gene ID	Domain	Phylum	Class	Order	Family	Genus	Species	Query cover	E valve	Identity	Neatest Accession No.
c16130_g1_i1	Bacteria	p_unclassified	c_unclassified	o_unclassified	f_unclassified	Uncultured bacteria		0.99	1e-92	0.96	HM066468.1
c22157_g1_i1	Bacteria	Proteobacteria	Gammaproteobacteria	Pseudomonadales	Moraxellaceae	Acinetobacter	johnsonii	1	1e-124	0.99	NR_117624.1
c22157_g2_i1	Bacteria	Proteobacteria	Alphaproteobacteria	Rhodospirillales	Acetobacteraceae	Asaia	platycodi	0.89	0	0.97	NR_112879.1
c22157_g3_i1	Bacteria	Proteobacteria	Gammaproteobacteria	Pseudomonadales	Pseudomonadaceae	Rhizobacter	dauci	1	3e-126	0.93	NR_041585.1
c22157_g3_i2	Bacteria	Proteobacteria	Gammaproteobacteria	Pseudomonadales	Moraxellaceae	Acinetobacter	calcoaceticus	1	2e-157	0.98	NR_117619.1
c43782_g1_i1	Bacteria	Actinobacteria	Actinobacteria	Actinomycetales	Micrococcaceae	Micrococcus	lylae	1	1e-129	0.98	NR_026200.1
BPH-F16-RH
Gene ID	Domain	Phylum	Class	Order	Family	Genus	Species	Query cover	E valve	Identity	Neatest Accession No.
c2877_g1_i1	Bacteria	Actinobacteria	Actinobacteria	Corynebacteriales	Corynebacteriaceae	Corynebacterium	argentoratense	1	2e-143	0.99	NR_121753.2
c33453_g1_i1	Bacteria	Proteobacteria	Gammaproteobacteria	Pseudomonadales	Moraxellaceae	Moraxella	osloensis	1	1e-108	0.99	NR_113392.1
c37692_g1_i1	Bacteria	Actinobacteria	Actinobacteria	Corynebacteriales	Corynebacteriaceae	Corynebacterium	tuberculostearicum	1	1e-114	0.95	NR_028975.1
c37692_g1_i2	Bacteria	Actinobacteria	Actinobacteria	Actinomycetales	Propionibacterineae	Cutibacterium	acnes	1	0	0.99	NR_040847.1
c39174_g2_i1	Bacteria	Proteobacteria	Gammaproteobacteria	Pseudomonadales	Moraxellaceae	Acinetobacter	soli	1	1e-179	1	NR_044454.1
c39368_g1_i1	Bacteria	Proteobacteria	Alphaproteobacteria	Rhodospirillales	Acetobacteraceae	Asaia	siamensis	1	3e-125	0.96	NR_113845.1
c45170_g1_i1	Bacteria	Proteobacteria	Gammaproteobacteria	Pseudomonadales	Moraxellaceae	Acinetobacter	calcoaceticus	1	9e-162	0.98	NR_117619.1
c45170_g2_i1	Bacteria	Proteobacteria	Alphaproteobacteria	Rhodospirillales	Acetobacteraceae	Neokomagataea	thailandica	0.82	1e-146	0.96	NR_112958.1
c45170_g3_i1	Bacteria	Proteobacteria	Alphaproteobacteria	Sphingomonadales	Sphingomonadaceae	Sphingomonas	insulae	0.99	8e-147	0.98	NR_044187.1
c45513_g1_i1	Bacteria	Proteobacteria	Gammaproteobacteria	Enterobacteriales	Enterobacteriaceae	Escherichia	fergusonii	0.93	0	0.99	NR_074902.1
c50751_g1_i1	Bacteria	Proteobacteria	Alphaproteobacteria	Caulobacterales	Caulobacteraceae	Brevundimonas	vesicularis	1	1e-119	0.99	NR_113586.1
c53891_g1_i1	Bacteria	Proteobacteria	Alphaproteobacteria	Rickettsiales	Rickettsiaceae	Occidentia	massiliensis	0.22	3e-15	0.98	NR_149220.1
