# Supplementary material for: A comparative study of microbial community and dynamics of Asaia in the brown planthopper from susceptible and resistant rice varieties
Source: BMC Microbiol. 2019 Jun 24;19:139. doi: 10.1186/s12866-019-1512-9 (PMC6591912; doi:10.1186/s12866-019-1512-9)
Supplement: Supplementary file 11 — Bacterial sequences of the F6 generation BPHs from the resistant, RH, rice variety. (XLSX 10 kb) [file 12866_2019_1512_MOESM11_ESM.xlsx]

## Sheet: Sheet2
Overview of bacterial population across the BPH samples
Phylum	BPH-F0	BPH-F6-TN1	BPH-F16-TNI	BPH-F6-IR36	BPH-F16-IR36	BPH-F6-RH	BPH-F16-RH	Total
Proeteobacteria	7	4	15	1	11	4	9	51
Actinobacteria	2	4	6	0	6	1	3	22
Firmicutes	0	2	3	0	3	0	0	8
Bacteriodetes	1	0	0	0	0	0	0	1
Fusobacteria	0	0	1	0	0	0	0	1
Euryarchaeota	0	0	0	1	0	0	0	1
p_Unclassified	0	0	0	0	2	1	0	3
